# Supplementary material for: Liquid Biopsy for Pancreatic Cancer Detection Using Infrared Spectroscopy
Source: Cancers (Basel). 2022 Jun 21;14(13):3048. doi: 10.3390/cancers14133048 (PMC9264892; doi:10.3390/cancers14133048)
Supplement: Supplementary file 1 [file cancers-14-03048-s001.zip]

Archive with 1 entries (1 files):
- cancers-1746221-supplementary.pdf
